# Supplementary material for: Interpreting HIV diagnostic histories into infection time estimates: analytical framework and online tool
Source: BMC Infect Dis. 2019 Oct 26;19:894. doi: 10.1186/s12879-019-4543-9 (PMC6815418; doi:10.1186/s12879-019-4543-9)
Supplement: Supplementary file 3 — Additional file 3: Example Testing History Dataset. A dataset of the form that can be processed by the Infection Dating Tool, for three subjects. The data in this file are demonstrative and do not come from real subjects. Subject A had discordant test results on a single date, with the more sensitive test producing a positive result and the less sensitive test a negative result. Subject B seroconverted between two dates separated by some months. Subject C had a large number of tests, and first produced negative results, then discordant results (positive only on a NAT assay), then an immature antibody response, and finally exhibited a fully reactive Western blot. (CSV 704 bytes) [file 12879_2019_4543_MOESM3_ESM.csv]

Subject	Date	Test	Result
Subject A	2017-01-10	ApitmaQualNAT	Positive
Subject A	2017-01-10	GeeniusIndeterminate	Negative
Subject B	2016-09-13	UnigoldRT	Negative
Subject B	2017-02-04	UnigoldRT	Positive
Subject B	2017-02-04	GeeniusFull	Positive
Subject C	2004-10-04	OraQuickRT-Blood	Negative
Subject C	2005-11-05	CoulterP24	Negative
Subject C	2010-05-30	GenscreenV2	Negative
Subject C	2014-09-12	AmplicorPooledx10	Positive
Subject C	2014-09-12	BioRadWesternBlotIndeterminate	Negative
Subject C	2014-09-24	ARCHITECT	Positive
Subject C	2014-09-24	BioRadWesternBlotIndeterminate	Positive
Subject C	2004-09-24	BioRadWesternBlotFull	Negative
Subject C	2014-10-04	BioRadWesternBlotFull	Positive
